# Supplementary material for: Profiling of Secondary Metabolites of Optimized Ripe Ajwa Date Pulp (Phoenix dactylifera L.) Using Response Surface Methodology and Artificial Neural Network
Source: Pharmaceuticals (Basel). 2023 Feb 20;16(2):319. doi: 10.3390/ph16020319 (PMC9961821; doi:10.3390/ph16020319)
Supplement: Supplementary file 1 [file pharmaceuticals-16-00319-s001.zip]

Archive with 1 entries (1 files):
- pharmaceuticals-2175525-supplementary.pdf
